# Supplementary material for: Enhanced Photo-Fenton Removal of Oxytetracycline Hydrochloride via BP/Bi2MoO6 Z-Scheme Heterojunction Photocatalyst
Source: Int J Mol Sci. 2025 Aug 11;26(16):7751. doi: 10.3390/ijms26167751 (PMC12386328; doi:10.3390/ijms26167751)
Supplement: Supplementary file 1 [file ijms-26-07751-s001.zip]

Archive with 1 entries (1 files):
- ijms-3775610-supplementary.pdf
